# Supplementary material for: Achievements and Challenges in Therapy and Vaccines Development of Viral Hemorrhagic Fevers: An Up-to-Date Review
Source: Pharmaceutics. 2026 Mar 30;18(4):426. doi: 10.3390/pharmaceutics18040426 (PMC13119275; doi:10.3390/pharmaceutics18040426)
Supplement: Supplementary file 1 [file pharmaceutics-18-00426-s001.zip]

Archive with 1 entries (1 files):
- pharmaceutics-4187967-supplementary.pdf
